# Supplementary material for: Idiopathic Premature Ventricular Contraction Catheter Ablation, Sedentary Population vs. Athlete’s Populations: Outcomes and Resumption of Sports Activity
Source: J Clin Med. 2024 Mar 24;13(7):1871. doi: 10.3390/jcm13071871 (PMC11012949; doi:10.3390/jcm13071871)
Supplement: Supplementary file 1 [file jcm-13-01871-s001.zip]

Archive with 1 entries (1 files):
- jcm-2842894-supplementary.pdf
